# Supplementary material for: Merging High-Throughput, Amplicon-Based Second and Third Generation Sequencing Data: An Integrative and Modular Data Analysis Framework for Haplotype Prediction and Output Evaluation
Source: Int J Mol Sci. 2025 Apr 7;26(7):3443. doi: 10.3390/ijms26073443 (PMC11990026; doi:10.3390/ijms26073443)
Supplement: Supplementary file 1 [file ijms-26-03443-s001.zip]

Archive with 2 entries (2 files):
- Supplementary file S1.xlsx
- Supplementary table S1.pdf
