# Supplementary material for: Merging High-Throughput, Amplicon-Based Second and Third Generation Sequencing Data: An Integrative and Modular Data Analysis Framework for Haplotype Prediction and Output Evaluation
Source: Int J Mol Sci. 2025 Apr 7;26(7):3443. doi: 10.3390/ijms26073443 (PMC11990026; doi:10.3390/ijms26073443)
Supplement: Supplementary file 1 [file ijms-26-03443-s001.zip › Supplementary file S1.xlsx]

## Sheet: FUT1
variant position by provided reference sequence	1001	2002	3003	4004	5005	6006	7007	8008	9009	10010	row summary - ref. seq. numeration	haplotype - ref. seq. numeration	row summary - CDS seq. numeration	haplotype - CDS seq. numeration	row summary - NCBI seq. numeration	haplotype - NCBI seq. numeration	Number of matching results per sample (green)	Number of mismatching results per sample (red)	Only the first method detected a haplotype per sample (orange)	Only the second method detected a haplotype per sample (yellow)
variant position by CDS numeration	3068	2067	1066	65	-936	-1937	-2938	-3939	-4940	-5941
variant position by NCBI numeration	9287	8286	7285	6284	5283	4282	3281	2280	1279	278
reference sequence	G	C	A	A	A	C	C	C	G	C
bc_1_QUAL / DP_Illumina	228.426 / 965	228.417 / 964	228.416 / 966	228.422 / 961	228.42 / 963	228.42 / 958	228.423 / 949	228.415 / 955	228.409 / 972	228.408 / 920							10	0	0	0
bc_1_H1_Illumina	A	A	T	T	G	T	G	G	C	T	1001A 2002A 3003T 4004T 5005G 6006T 7007G 8008G 9009C 10010T	1001A|A 2002A|A 3003T|T 4004T|T 5005G|G 6006T|T 7007G|G 8008G|G 9009C|C 10010T|T	3068A 2067A 1066T 65T -936G -1937T -2938G -3939G -4940C -5941T	3068A|A 2067A|A 1066T|T 65T|T -936G|G -1937T|T -2938G|G -3939G|G -4940C|C -5941T|T	9287A 8286A 7285T 6284T 5283G 4282T 3281G 2280G 1279C 278T	9287A|A 8286A|A 7285T|T 6284T|T 5283G|G 4282T|T 3281G|G 2280G|G 1279C|C 278T|T
bc_1_H2_Illumina	A	A	T	T	G	T	G	G	C	T	1001A 2002A 3003T 4004T 5005G 6006T 7007G 8008G 9009C 10010T		3068A 2067A 1066T 65T -936G -1937T -2938G -3939G -4940C -5941T		9287A 8286A 7285T 6284T 5283G 4282T 3281G 2280G 1279C 278T
bc_1_QUAL / DP_ONT	228.384 / 215	227.74 / 251	223.067 / 259	228.305 / 248	228.307 / 246	227.839 / 264	228.419 / 250	189.574 / 254	228.042 / 221	194.837 / 194
bc_1_H1_ONT	A	A	T	T	G	T	G	G	C	T	1001A 2002A 3003T 4004T 5005G 6006T 7007G 8008G 9009C 10010T	1001A|A 2002A|A 3003T|T 4004T|T 5005G|G 6006T|T 7007G|G 8008G|G 9009C|C 10010T|T	3068A 2067A 1066T 65T -936G -1937T -2938G -3939G -4940C -5941T	3068A|A 2067A|A 1066T|T 65T|T -936G|G -1937T|T -2938G|G -3939G|G -4940C|C -5941T|T	9287A 8286A 7285T 6284T 5283G 4282T 3281G 2280G 1279C 278T	9287A|A 8286A|A 7285T|T 6284T|T 5283G|G 4282T|T 3281G|G 2280G|G 1279C|C 278T|T
bc_1_H2_ONT	A	A	T	T	G	T	G	G	C	T	1001A 2002A 3003T 4004T 5005G 6006T 7007G 8008G 9009C 10010T		3068A 2067A 1066T 65T -936G -1937T -2938G -3939G -4940C -5941T		9287A 8286A 7285T 6284T 5283G 4282T 3281G 2280G 1279C 278T
bc_2_QUAL / DP_Illumina	225.417 / 999	228.43 / 998	225.417 / 999	228.422 / 999	225.422 / 999	225.422 / 999	228.43 / 999	225.422 / 999	228.432 / 999	225.422 / 999							10	0	0	0
bc_2_H1_Illumina	A	A	T	T	G	T	G	G	C	T	1001A 2002A 3003T 4004T 5005G 6006T 7007G 8008G 9009C 10010T	1001A|A 2002A|A 3003T|T 4004T|T 5005G|G 6006T|T 7007G|G 8008G|G 9009C|C 10010T|T	3068A 2067A 1066T 65T -936G -1937T -2938G -3939G -4940C -5941T	3068A|A 2067A|A 1066T|T 65T|T -936G|G -1937T|T -2938G|G -3939G|G -4940C|C -5941T|T	9287A 8286A 7285T 6284T 5283G 4282T 3281G 2280G 1279C 278T	9287A|A 8286A|A 7285T|T 6284T|T 5283G|G 4282T|T 3281G|G 2280G|G 1279C|C 278T|T
bc_2_H2_Illumina	A	A	T	T	G	T	G	G	C	T	1001A 2002A 3003T 4004T 5005G 6006T 7007G 8008G 9009C 10010T		3068A 2067A 1066T 65T -936G -1937T -2938G -3939G -4940C -5941T		9287A 8286A 7285T 6284T 5283G 4282T 3281G 2280G 1279C 278T
bc_2_QUAL / DP_ONT	198.391 / 824	137.896 / 936	177.044 / 967	228.387 / 933	189.391 / 948	139.969 / 981	228.38 / 941	133.725 / 954	228.188 / 875	161.056 / 758
bc_2_H1_ONT	A	A	T	T	G	T	G	G	C	T	1001A 2002A 3003T 4004T 5005G 6006T 7007G 8008G 9009C 10010T	1001A|A 2002A|A 3003T|T 4004T|T 5005G|G 6006T|T 7007G|G 8008G|G 9009C|C 10010T|T	3068A 2067A 1066T 65T -936G -1937T -2938G -3939G -4940C -5941T	3068A|A 2067A|A 1066T|T 65T|T -936G|G -1937T|T -2938G|G -3939G|G -4940C|C -5941T|T	9287A 8286A 7285T 6284T 5283G 4282T 3281G 2280G 1279C 278T	9287A|A 8286A|A 7285T|T 6284T|T 5283G|G 4282T|T 3281G|G 2280G|G 1279C|C 278T|T
bc_2_H2_ONT	A	A	T	T	G	T	G	G	C	T	1001A 2002A 3003T 4004T 5005G 6006T 7007G 8008G 9009C 10010T		3068A 2067A 1066T 65T -936G -1937T -2938G -3939G -4940C -5941T		9287A 8286A 7285T 6284T 5283G 4282T 3281G 2280G 1279C 278T
bc_3_QUAL / DP_Illumina	228.435 / 999	228.435 / 984	228.435 / 999	228.429 / 999	228.435 / 975	225.422 / 999	228.426 / 999	228.435 / 986	228.423 / 999	228.435 / 945							10	0	0	0
bc_3_H1_Illumina	A	A	T	T	G	T	G	G	C	T	1001A 2002A 3003T 4004T 5005G 6006T 7007G 8008G 9009C 10010T	1001A|A 2002A|A 3003T|T 4004T|T 5005G|G 6006T|T 7007G|G 8008G|G 9009C|C 10010T|T	3068A 2067A 1066T 65T -936G -1937T -2938G -3939G -4940C -5941T	3068A|A 2067A|A 1066T|T 65T|T -936G|G -1937T|T -2938G|G -3939G|G -4940C|C -5941T|T	9287A 8286A 7285T 6284T 5283G 4282T 3281G 2280G 1279C 278T	9287A|A 8286A|A 7285T|T 6284T|T 5283G|G 4282T|T 3281G|G 2280G|G 1279C|C 278T|T
bc_3_H2_Illumina	A	A	T	T	G	T	G	G	C	T	1001A 2002A 3003T 4004T 5005G 6006T 7007G 8008G 9009C 10010T		3068A 2067A 1066T 65T -936G -1937T -2938G -3939G -4940C -5941T		9287A 8286A 7285T 6284T 5283G 4282T 3281G 2280G 1279C 278T
bc_3_QUAL / DP_ONT	228.421 / 867	228.242 / 962	228.327 / 996	228.414 / 982	228.415 / 996	228.292 / 1010	228.422 / 983	228.203 / 977	228.364 / 909	228.273 / 795
bc_3_H1_ONT	A	A	T	T	G	T	G	G	C	T	1001A 2002A 3003T 4004T 5005G 6006T 7007G 8008G 9009C 10010T	1001A|A 2002A|A 3003T|T 4004T|T 5005G|G 6006T|T 7007G|G 8008G|G 9009C|C 10010T|T	3068A 2067A 1066T 65T -936G -1937T -2938G -3939G -4940C -5941T	3068A|A 2067A|A 1066T|T 65T|T -936G|G -1937T|T -2938G|G -3939G|G -4940C|C -5941T|T	9287A 8286A 7285T 6284T 5283G 4282T 3281G 2280G 1279C 278T	9287A|A 8286A|A 7285T|T 6284T|T 5283G|G 4282T|T 3281G|G 2280G|G 1279C|C 278T|T
bc_3_H2_ONT	A	A	T	T	G	T	G	G	C	T	1001A 2002A 3003T 4004T 5005G 6006T 7007G 8008G 9009C 10010T		3068A 2067A 1066T 65T -936G -1937T -2938G -3939G -4940C -5941T		9287A 8286A 7285T 6284T 5283G 4282T 3281G 2280G 1279C 278T
Total allele frequency - allele 1	6x AA	6x AA	6x TT	6x TT	6x GG	6x TT	6x GG	6x GG	6x CC	6x TT
Illumina total allele frequency - allele 1	3x AA	3x AA	3x TT	3x TT	3x GG	3x TT	3x GG	3x GG	3x CC	3x TT
ONT total allele frequency - allele 1	3x AA	3x AA	3x TT	3x TT	3x GG	3x TT	3x GG	3x GG	3x CC	3x TT
Illumina observed homozygous 1	3	3	3	3	3	3	3	3	3	3
Illumina observed heterozygous	0	0	0	0	0	0	0	0	0	0
Illumina observed homozygous 2	0	0	0	0	0	0	0	0	0	0
Illumina observed homozygous alt	0	0	0	0	0	0	0	0	0	0
Illumina observed heterozygous alt	0	0	0	0	0	0	0	0	0	0
Illumina frequency 1	1	1	1	1	1	1	1	1	1	1
Illumina frequency 2	0	0	0	0	0	0	0	0	0	0
Illumina category	AA	AA	TT	TT	GG	TT	GG	GG	CC	TT
ONT observed homozygous 1	3	3	3	3	3	3	3	3	3	3
ONT observed heterozygous	0	0	0	0	0	0	0	0	0	0
ONT observed homozygous 2	0	0	0	0	0	0	0	0	0	0
ONT observed homozygous alt	0	0	0	0	0	0	0	0	0	0
ONT observed heterozygous alt	0	0	0	0	0	0	0	0	0	0
ONT frequency 1	1	1	1	1	1	1	1	1	1	1
ONT frequency 2	0	0	0	0	0	0	0	0	0	0
ONT category	AA	AA	TT	TT	GG	TT	GG	GG	CC	TT
Number of matching results per variant position (green)	3	3	3	3	3	3	3	3	3	3
Number of mismatching results per variant position (red)	0	0	0	0	0	0	0	0	0	0
Only the first method detected a haplotype per variant position (orange)	0	0	0	0	0	0	0	0	0	0
Only the second method detected a haplotype per variant position (yellow)	0	0	0	0	0	0	0	0	0	0

## Sheet: FUT2
variant position by provided reference sequence	1001	2002	3004	4005	5006	6007	7008	8009	9010	10011	row summary - ref. seq. numeration	haplotype - ref. seq. numeration	row summary - CDS seq. numeration	haplotype - CDS seq. numeration	row summary - NCBI seq. numeration	haplotype - NCBI seq. numeration	Number of matching results per sample (green)	Number of mismatching results per sample (red)	Only the first method detected a haplotype per sample (orange)	Only the second method detected a haplotype per sample (yellow)
variant position by CDS numeration	-6407	-5406	-4404	-3403	-2402	-1401	-400	601	1602	2603
variant position by NCBI numeration	1001	2002	3004	4005	5006	6007	7008	8009	9010	10011
reference sequence	T	A	G	A	T	G	A	G	C	A
bc_1_QUAL / DP_Illumina	228.426 / 968	228.41 / 957	228.423 / 959	228.421 / 975	228.421 / 973	228.417 / 968	228.413 / 964	228.422 / 962	228.419 / 959	228.416 / 964							10	0	0	0
bc_1_H1_Illumina	A	T	A	T	A	T	G	C	T	T	1001A 2002T 3004A 4005T 5006A 6007T 7008G 8009C 9010T 10011T	1001A|A 2002T|T 3004A|A 4005T|T 5006A|A 6007T|T 7008G|G 8009C|C 9010T|T 10011T|T	-6407A -5406T -4404A -3403T -2402A -1401T -400G 601C 1602T 2603T	-6407A|A -5406T|T -4404A|A -3403T|T -2402A|A -1401T|T -400G|G 601C|C 1602T|T 2603T|T	1001A 2002T 3004A 4005T 5006A 6007T 7008G 8009C 9010T 10011T	1001A|A 2002T|T 3004A|A 4005T|T 5006A|A 6007T|T 7008G|G 8009C|C 9010T|T 10011T|T
bc_1_H2_Illumina	A	T	A	T	A	T	G	C	T	T	1001A 2002T 3004A 4005T 5006A 6007T 7008G 8009C 9010T 10011T		-6407A -5406T -4404A -3403T -2402A -1401T -400G 601C 1602T 2603T		1001A 2002T 3004A 4005T 5006A 6007T 7008G 8009C 9010T 10011T
bc_1_QUAL / DP_ONT	228.371 / 210	228.383 / 238	228.128 / 257	228.364 / 233	228.299 / 243	228.096 / 261	228.264 / 257	228.314 / 235	228.007 / 240	228.219 / 205
bc_1_H1_ONT	A	T	A	T	A	T	G	C	T	T	1001A 2002T 3004A 4005T 5006A 6007T 7008G 8009C 9010T 10011T	1001A|A 2002T|T 3004A|A 4005T|T 5006A|A 6007T|T 7008G|G 8009C|C 9010T|T 10011T|T	-6407A -5406T -4404A -3403T -2402A -1401T -400G 601C 1602T 2603T	-6407A|A -5406T|T -4404A|A -3403T|T -2402A|A -1401T|T -400G|G 601C|C 1602T|T 2603T|T	1001A 2002T 3004A 4005T 5006A 6007T 7008G 8009C 9010T 10011T	1001A|A 2002T|T 3004A|A 4005T|T 5006A|A 6007T|T 7008G|G 8009C|C 9010T|T 10011T|T
bc_1_H2_ONT	A	T	A	T	A	T	G	C	T	T	1001A 2002T 3004A 4005T 5006A 6007T 7008G 8009C 9010T 10011T		-6407A -5406T -4404A -3403T -2402A -1401T -400G 601C 1602T 2603T		1001A 2002T 3004A 4005T 5006A 6007T 7008G 8009C 9010T 10011T
bc_2_QUAL / DP_Illumina	228.433 / 999	225.417 / 999	228.43 / 999	225.422 / 998	228.435 / 999	228.423 / 999	225.422 / 999	228.43 / 999	228.424 / 999	228.422 / 999							10	0	0	0
bc_2_H1_Illumina	A	T	A	T	A	T	G	C	T	T	1001A 2002T 3004A 4005T 5006A 6007T 7008G 8009C 9010T 10011T	1001A|A 2002T|T 3004A|A 4005T|T 5006A|A 6007T|T 7008G|G 8009C|C 9010T|T 10011T|T	-6407A -5406T -4404A -3403T -2402A -1401T -400G 601C 1602T 2603T	-6407A|A -5406T|T -4404A|A -3403T|T -2402A|A -1401T|T -400G|G 601C|C 1602T|T 2603T|T	1001A 2002T 3004A 4005T 5006A 6007T 7008G 8009C 9010T 10011T	1001A|A 2002T|T 3004A|A 4005T|T 5006A|A 6007T|T 7008G|G 8009C|C 9010T|T 10011T|T
bc_2_H2_Illumina	A	T	A	T	A	T	G	C	T	T	1001A 2002T 3004A 4005T 5006A 6007T 7008G 8009C 9010T 10011T		-6407A -5406T -4404A -3403T -2402A -1401T -400G 601C 1602T 2603T		1001A 2002T 3004A 4005T 5006A 6007T 7008G 8009C 9010T 10011T
bc_2_QUAL / DP_ONT	209.386 / 807	228.384 / 902	150.12 / 962	228.388 / 921	212.387 / 934	164.132 / 994	212.334 / 966	228.321 / 941	152.213 / 911	195.22 / 819
bc_2_H1_ONT	A	T	A	T	A	T	G	C	T	T	1001A 2002T 3004A 4005T 5006A 6007T 7008G 8009C 9010T 10011T	1001A|A 2002T|T 3004A|A 4005T|T 5006A|A 6007T|T 7008G|G 8009C|C 9010T|T 10011T|T	-6407A -5406T -4404A -3403T -2402A -1401T -400G 601C 1602T 2603T	-6407A|A -5406T|T -4404A|A -3403T|T -2402A|A -1401T|T -400G|G 601C|C 1602T|T 2603T|T	1001A 2002T 3004A 4005T 5006A 6007T 7008G 8009C 9010T 10011T	1001A|A 2002T|T 3004A|A 4005T|T 5006A|A 6007T|T 7008G|G 8009C|C 9010T|T 10011T|T
bc_2_H2_ONT	A	T	A	T	A	T	G	C	T	T	1001A 2002T 3004A 4005T 5006A 6007T 7008G 8009C 9010T 10011T		-6407A -5406T -4404A -3403T -2402A -1401T -400G 601C 1602T 2603T		1001A 2002T 3004A 4005T 5006A 6007T 7008G 8009C 9010T 10011T
bc_3_QUAL / DP_Illumina	228.431 / 999	228.434 / 986	228.43 / 999	228.435 / 999	228.432 / 978	228.432 / 999	225.422 / 998	225.426 / 990	228.434 / 999	228.435 / 980							10	0	0	0
bc_3_H1_Illumina	A	T	A	T	A	T	G	C	T	T	1001A 2002T 3004A 4005T 5006A 6007T 7008G 8009C 9010T 10011T	1001A|A 2002T|T 3004A|A 4005T|T 5006A|A 6007T|T 7008G|G 8009C|C 9010T|T 10011T|T	-6407A -5406T -4404A -3403T -2402A -1401T -400G 601C 1602T 2603T	-6407A|A -5406T|T -4404A|A -3403T|T -2402A|A -1401T|T -400G|G 601C|C 1602T|T 2603T|T	1001A 2002T 3004A 4005T 5006A 6007T 7008G 8009C 9010T 10011T	1001A|A 2002T|T 3004A|A 4005T|T 5006A|A 6007T|T 7008G|G 8009C|C 9010T|T 10011T|T
bc_3_H2_Illumina	A	T	A	T	A	T	G	C	T	T	1001A 2002T 3004A 4005T 5006A 6007T 7008G 8009C 9010T 10011T		-6407A -5406T -4404A -3403T -2402A -1401T -400G 601C 1602T 2603T		1001A 2002T 3004A 4005T 5006A 6007T 7008G 8009C 9010T 10011T
bc_3_QUAL / DP_ONT	228.424 / 853	228.426 / 952	228.351 / 1002	228.422 / 991	228.419 / 990	228.323 / 1027	228.43 / 992	228.375 / 960	228.365 / 927	228.358 / 832
bc_3_H1_ONT	A	T	A	T	A	T	G	C	T	T	1001A 2002T 3004A 4005T 5006A 6007T 7008G 8009C 9010T 10011T	1001A|A 2002T|T 3004A|A 4005T|T 5006A|A 6007T|T 7008G|G 8009C|C 9010T|T 10011T|T	-6407A -5406T -4404A -3403T -2402A -1401T -400G 601C 1602T 2603T	-6407A|A -5406T|T -4404A|A -3403T|T -2402A|A -1401T|T -400G|G 601C|C 1602T|T 2603T|T	1001A 2002T 3004A 4005T 5006A 6007T 7008G 8009C 9010T 10011T	1001A|A 2002T|T 3004A|A 4005T|T 5006A|A 6007T|T 7008G|G 8009C|C 9010T|T 10011T|T
bc_3_H2_ONT	A	T	A	T	A	T	G	C	T	T	1001A 2002T 3004A 4005T 5006A 6007T 7008G 8009C 9010T 10011T		-6407A -5406T -4404A -3403T -2402A -1401T -400G 601C 1602T 2603T		1001A 2002T 3004A 4005T 5006A 6007T 7008G 8009C 9010T 10011T
Total allele frequency - allele 1	6x AA	6x TT	6x AA	6x TT	6x AA	6x TT	6x GG	6x CC	6x TT	6x TT
Illumina total allele frequency - allele 1	3x AA	3x TT	3x AA	3x TT	3x AA	3x TT	3x GG	3x CC	3x TT	3x TT
ONT total allele frequency - allele 1	3x AA	3x TT	3x AA	3x TT	3x AA	3x TT	3x GG	3x CC	3x TT	3x TT
Illumina observed homozygous 1	3	3	3	3	3	3	3	3	3	3
Illumina observed heterozygous	0	0	0	0	0	0	0	0	0	0
Illumina observed homozygous 2	0	0	0	0	0	0	0	0	0	0
Illumina observed homozygous alt	0	0	0	0	0	0	0	0	0	0
Illumina observed heterozygous alt	0	0	0	0	0	0	0	0	0	0
Illumina frequency 1	1	1	1	1	1	1	1	1	1	1
Illumina frequency 2	0	0	0	0	0	0	0	0	0	0
Illumina category	AA	TT	AA	TT	AA	TT	GG	CC	TT	TT
ONT observed homozygous 1	3	3	3	3	3	3	3	3	3	3
ONT observed heterozygous	0	0	0	0	0	0	0	0	0	0
ONT observed homozygous 2	0	0	0	0	0	0	0	0	0	0
ONT observed homozygous alt	0	0	0	0	0	0	0	0	0	0
ONT observed heterozygous alt	0	0	0	0	0	0	0	0	0	0
ONT frequency 1	1	1	1	1	1	1	1	1	1	1
ONT frequency 2	0	0	0	0	0	0	0	0	0	0
ONT category	AA	TT	AA	TT	AA	TT	GG	CC	TT	TT
Number of matching results per variant position (green)	3	3	3	3	3	3	3	3	3	3
Number of mismatching results per variant position (red)	0	0	0	0	0	0	0	0	0	0
Only the first method detected a haplotype per variant position (orange)	0	0	0	0	0	0	0	0	0	0
Only the second method detected a haplotype per variant position (yellow)	0	0	0	0	0	0	0	0	0	0

## Sheet: FUT3
variant position by provided reference sequence	1001	2002	3003	4004	5005	6006	7007	8008	9009	10010	11011	row summary - ref. seq. numeration	haplotype - ref. seq. numeration	row summary - CDS seq. numeration	haplotype - CDS seq. numeration	row summary - NCBI seq. numeration	haplotype - NCBI seq. numeration	Number of matching results per sample (green)	Number of mismatching results per sample (red)	Only the first method detected a haplotype per sample (orange)	Only the second method detected a haplotype per sample (yellow)
variant position by CDS numeration	2892	1891	890	-111	-1112	-2113	-3114	-4115	-5116	-6117	-7118
variant position by NCBI numeration	10541	9540	8539	7538	6537	5536	4535	3534	2533	1532	531
reference sequence	T	T	T	T	C	A	T	C	C	A	G
bc_1_QUAL / DP_Illumina	228.419 / 962	228.421 / 970	228.421 / 966	228.427 / 962	228.423 / 962	228.422 / 960	228.418 / 957	228.412 / 969	228.417 / 961	228.407 / 968	228.414 / 960							10	1	0	0
bc_1_H1_Illumina	A	A	A	C	A	G	A	T	G	G	T	1001A 2002A 3003A 4004C 5005A 6006G 7007A 8008T 9009G 10010G 11011T	1001A|A 2002A|A 3003A|A 4004C|C 5005A|A 6006G|G 7007A|A 8008T|T 9009G|G 10010G|G 11011T|T	2892A 1891A 890A -111C -1112A -2113G -3114A -4115T -5116G -6117G -7118T	2892A|A 1891A|A 890A|A -111C|C -1112A|A -2113G|G -3114A|A -4115T|T -5116G|G -6117G|G -7118T|T	10541A 9540A 8539A 7538C 6537A 5536G 4535A 3534T 2533G 1532G 531T	10541A|A 9540A|A 8539A|A 7538C|C 6537A|A 5536G|G 4535A|A 3534T|T 2533G|G 1532G|G 531T|T
bc_1_H2_Illumina	A	A	A	C	A	G	A	T	G	G	T	1001A 2002A 3003A 4004C 5005A 6006G 7007A 8008T 9009G 10010G 11011T		2892A 1891A 890A -111C -1112A -2113G -3114A -4115T -5116G -6117G -7118T		10541A 9540A 8539A 7538C 6537A 5536G 4535A 3534T 2533G 1532G 531T
bc_1_QUAL / DP_ONT	228.37 / 209	228.348 / 233	228.322 / 240	227.997 / 253	228.362 / 255	228.181 / 251	228.012 / 269	228.36 / 237	155.763 / 231	190.545 / 239	228.37 / 194
bc_1_H1_ONT	A	A	A	C	A	G	A	T	C,G	G	T	1001A 2002A 3003A 4004C 5005A 6006G 7007A 8008T 9009C,G 10010G 11011T	1001A|A 2002A|A 3003A|A 4004C|C 5005A|A 6006G|G 7007A|A 8008T|T 9009C,G|C,G 10010G|G 11011T|T	2892A 1891A 890A -111C -1112A -2113G -3114A -4115T -5116C,G -6117G -7118T	2892A|A 1891A|A 890A|A -111C|C -1112A|A -2113G|G -3114A|A -4115T|T -5116C,G|C,G -6117G|G -7118T|T	10541A 9540A 8539A 7538C 6537A 5536G 4535A 3534T 2533C,G 1532G 531T	10541A|A 9540A|A 8539A|A 7538C|C 6537A|A 5536G|G 4535A|A 3534T|T 2533C,G|C,G 1532G|G 531T|T
bc_1_H2_ONT	A	A	A	C	A	G	A	T	C,G	G	T	1001A 2002A 3003A 4004C 5005A 6006G 7007A 8008T 9009C,G 10010G 11011T		2892A 1891A 890A -111C -1112A -2113G -3114A -4115T -5116C,G -6117G -7118T		10541A 9540A 8539A 7538C 6537A 5536G 4535A 3534T 2533C,G 1532G 531T
bc_2_QUAL / DP_Illumina	225.422 / 999	228.435 / 999	228.43 / 999	225.426 / 999	228.425 / 999	228.43 / 999	225.422 / 999	225.417 / 999	225.426 / 999	225.422 / 999	225.422 / 999							11	0	0	0
bc_2_H1_Illumina	A	A	A	C	A	G	A	T	G	G	T	1001A 2002A 3003A 4004C 5005A 6006G 7007A 8008T 9009G 10010G 11011T	1001A|A 2002A|A 3003A|A 4004C|C 5005A|A 6006G|G 7007A|A 8008T|T 9009G|G 10010G|G 11011T|T	2892A 1891A 890A -111C -1112A -2113G -3114A -4115T -5116G -6117G -7118T	2892A|A 1891A|A 890A|A -111C|C -1112A|A -2113G|G -3114A|A -4115T|T -5116G|G -6117G|G -7118T|T	10541A 9540A 8539A 7538C 6537A 5536G 4535A 3534T 2533G 1532G 531T	10541A|A 9540A|A 8539A|A 7538C|C 6537A|A 5536G|G 4535A|A 3534T|T 2533G|G 1532G|G 531T|T
bc_2_H2_Illumina	A	A	A	C	A	G	A	T	G	G	T	1001A 2002A 3003A 4004C 5005A 6006G 7007A 8008T 9009G 10010G 11011T		2892A 1891A 890A -111C -1112A -2113G -3114A -4115T -5116G -6117G -7118T		10541A 9540A 8539A 7538C 6537A 5536G 4535A 3534T 2533G 1532G 531T
bc_2_QUAL / DP_ONT	222.392 / 796	228.394 / 889	203.39 / 920	183.014 / 962	228.365 / 984	154.136 / 973	206.06 / 1002	228.37 / 928	84.6645 / 886	72.5923 / 879	204.401 / 733
bc_2_H1_ONT	A	A	A	C	A	G	A	T	G	G	T	1001A 2002A 3003A 4004C 5005A 6006G 7007A 8008T 9009G 10010G 11011T	1001A|A 2002A|A 3003A|A 4004C|C 5005A|A 6006G|G 7007A|A 8008T|T 9009G|G 10010G|G 11011T|T	2892A 1891A 890A -111C -1112A -2113G -3114A -4115T -5116G -6117G -7118T	2892A|A 1891A|A 890A|A -111C|C -1112A|A -2113G|G -3114A|A -4115T|T -5116G|G -6117G|G -7118T|T	10541A 9540A 8539A 7538C 6537A 5536G 4535A 3534T 2533G 1532G 531T	10541A|A 9540A|A 8539A|A 7538C|C 6537A|A 5536G|G 4535A|A 3534T|T 2533G|G 1532G|G 531T|T
bc_2_H2_ONT	A	A	A	C	A	G	A	T	G	G	T	1001A 2002A 3003A 4004C 5005A 6006G 7007A 8008T 9009G 10010G 11011T		2892A 1891A 890A -111C -1112A -2113G -3114A -4115T -5116G -6117G -7118T		10541A 9540A 8539A 7538C 6537A 5536G 4535A 3534T 2533G 1532G 531T
bc_3_QUAL / DP_Illumina	225.426 / 999	228.428 / 972	228.429 / 1000	228.431 / 999	228.435 / 984	225.422 / 999	228.434 / 999	228.436 / 988	228.435 / 998	228.427 / 982	225.422 / 998							11	0	0	0
bc_3_H1_Illumina	A	A	A	C	A	G	A	T	G	G	T	1001A 2002A 3003A 4004C 5005A 6006G 7007A 8008T 9009G 10010G 11011T	1001A|A 2002A|A 3003A|A 4004C|C 5005A|A 6006G|G 7007A|A 8008T|T 9009G|G 10010G|G 11011T|T	2892A 1891A 890A -111C -1112A -2113G -3114A -4115T -5116G -6117G -7118T	2892A|A 1891A|A 890A|A -111C|C -1112A|A -2113G|G -3114A|A -4115T|T -5116G|G -6117G|G -7118T|T	10541A 9540A 8539A 7538C 6537A 5536G 4535A 3534T 2533G 1532G 531T	10541A|A 9540A|A 8539A|A 7538C|C 6537A|A 5536G|G 4535A|A 3534T|T 2533G|G 1532G|G 531T|T
bc_3_H2_Illumina	A	A	A	C	A	G	A	T	G	G	T	1001A 2002A 3003A 4004C 5005A 6006G 7007A 8008T 9009G 10010G 11011T		2892A 1891A 890A -111C -1112A -2113G -3114A -4115T -5116G -6117G -7118T		10541A 9540A 8539A 7538C 6537A 5536G 4535A 3534T 2533G 1532G 531T
bc_3_QUAL / DP_ONT	228.423 / 829	228.425 / 920	228.421 / 945	228.321 / 985	228.426 / 1004	228.354 / 999	228.291 / 1010	228.43 / 961	228.261 / 908	228.224 / 896	228.423 / 767
bc_3_H1_ONT	A	A	A	C	A	G	A	T	G	G	T	1001A 2002A 3003A 4004C 5005A 6006G 7007A 8008T 9009G 10010G 11011T	1001A|A 2002A|A 3003A|A 4004C|C 5005A|A 6006G|G 7007A|A 8008T|T 9009G|G 10010G|G 11011T|T	2892A 1891A 890A -111C -1112A -2113G -3114A -4115T -5116G -6117G -7118T	2892A|A 1891A|A 890A|A -111C|C -1112A|A -2113G|G -3114A|A -4115T|T -5116G|G -6117G|G -7118T|T	10541A 9540A 8539A 7538C 6537A 5536G 4535A 3534T 2533G 1532G 531T	10541A|A 9540A|A 8539A|A 7538C|C 6537A|A 5536G|G 4535A|A 3534T|T 2533G|G 1532G|G 531T|T
bc_3_H2_ONT	A	A	A	C	A	G	A	T	G	G	T	1001A 2002A 3003A 4004C 5005A 6006G 7007A 8008T 9009G 10010G 11011T		2892A 1891A 890A -111C -1112A -2113G -3114A -4115T -5116G -6117G -7118T		10541A 9540A 8539A 7538C 6537A 5536G 4535A 3534T 2533G 1532G 531T
Total allele frequency - allele 1	6x AA	6x AA	6x AA	6x CC	6x AA	6x GG	6x AA	6x TT	5x GG	6x GG	6x TT
Total allele frequency - allele 2									1x CG
Illumina total allele frequency - allele 1	3x AA	3x AA	3x AA	3x CC	3x AA	3x GG	3x AA	3x TT	3x GG	3x GG	3x TT
ONT total allele frequency - allele 1	3x AA	3x AA	3x AA	3x CC	3x AA	3x GG	3x AA	3x TT	2x GG	3x GG	3x TT
ONT total allele frequency - allele 2									1x CG
Illumina observed homozygous 1	3	3	3	3	3	3	3	3	3	3	3
Illumina observed heterozygous	0	0	0	0	0	0	0	0	0	0	0
Illumina observed homozygous 2	0	0	0	0	0	0	0	0	0	0	0
Illumina observed homozygous alt	0	0	0	0	0	0	0	0	0	0	0
Illumina observed heterozygous alt	0	0	0	0	0	0	0	0	0	0	0
Illumina frequency 1	1	1	1	1	1	1	1	1	1	1	1
Illumina frequency 2	0	0	0	0	0	0	0	0	0	0	0
Illumina category	AA	AA	AA	CC	AA	GG	AA	TT	GG	GG	TT
ONT observed homozygous 1	3	3	3	3	3	3	3	3	2	3	3
ONT observed heterozygous	0	0	0	0	0	0	0	0	1	0	0
ONT observed homozygous 2	0	0	0	0	0	0	0	0	0	0	0
ONT observed homozygous alt	0	0	0	0	0	0	0	0	0	0	0
ONT observed heterozygous alt	0	0	0	0	0	0	0	0	0	0	0
ONT frequency 1	1	1	1	1	1	1	1	1	0.7143	1	1
ONT frequency 2	0	0	0	0	0	0	0	0	0.2858	0	0
ONT category	AA	AA	AA	CC	AA	GG	AA	TT	GG/CG	GG	TT
Number of matching results per variant position (green)	3	3	3	3	3	3	3	3	2	3	3
Number of mismatching results per variant position (red)	0	0	0	0	0	0	0	0	1	0	0
Only the first method detected a haplotype per variant position (orange)	0	0	0	0	0	0	0	0	0	0	0
Only the second method detected a haplotype per variant position (yellow)	0	0	0	0	0	0	0	0	0	0	0

## Sheet: FUT1_haplotypes_by_methods
haplotypes by ref.seq. numeration	haplotypes by CDS numeration	haplotypes by NCBI numeration	Counter Illumina	Counter ONT
1001A 2002A 3003T 4004T 5005G 6006T 7007G 8008G 9009C 10010T	3068A 2067A 1066T 65T -936G -1937T -2938G -3939G -4940C -5941T	9287A 8286A 7285T 6284T 5283G 4282T 3281G 2280G 1279C 278T	6	6

## Sheet: FUT2_haplotypes_by_methods
haplotypes by ref.seq. numeration	haplotypes by CDS numeration	haplotypes by NCBI numeration	Counter Illumina	Counter ONT
1001A 2002T 3004A 4005T 5006A 6007T 7008G 8009C 9010T 10011T	-6407A -5406T -4404A -3403T -2402A -1401T -400G 601C 1602T 2603T	1001A 2002T 3004A 4005T 5006A 6007T 7008G 8009C 9010T 10011T	6	6

## Sheet: FUT3_haplotypes_by_methods
haplotypes by ref.seq. numeration	haplotypes by CDS numeration	haplotypes by NCBI numeration	Counter Illumina	Counter ONT
1001A 2002A 3003A 4004C 5005A 6006G 7007A 8008T 9009G 10010G 11011T	2892A 1891A 890A -111C -1112A -2113G -3114A -4115T -5116G -6117G -7118T	10541A 9540A 8539A 7538C 6537A 5536G 4535A 3534T 2533G 1532G 531T	6	4
1001A 2002A 3003A 4004C 5005A 6006G 7007A 8008T 9009C,G 10010G 11011T	2892A 1891A 890A -111C -1112A -2113G -3114A -4115T -5116C,G -6117G -7118T	10541A 9540A 8539A 7538C 6537A 5536G 4535A 3534T 2533C,G 1532G 531T	0	2

## Sheet: FUT1_alleles_by_methods
alleles by ref.seq. numeration	alleles by CDS numeration	alleles by NCBI numeration	Counter Illumina	Counter ONT
1001A|A 2002A|A 3003T|T 4004T|T 5005G|G 6006T|T 7007G|G 8008G|G 9009C|C 10010T|T	3068A|A 2067A|A 1066T|T 65T|T -936G|G -1937T|T -2938G|G -3939G|G -4940C|C -5941T|T	9287A|A 8286A|A 7285T|T 6284T|T 5283G|G 4282T|T 3281G|G 2280G|G 1279C|C 278T|T	3	3

## Sheet: FUT2_alleles_by_methods
alleles by ref.seq. numeration	alleles by CDS numeration	alleles by NCBI numeration	Counter Illumina	Counter ONT
1001A|A 2002T|T 3004A|A 4005T|T 5006A|A 6007T|T 7008G|G 8009C|C 9010T|T 10011T|T	-6407A|A -5406T|T -4404A|A -3403T|T -2402A|A -1401T|T -400G|G 601C|C 1602T|T 2603T|T	1001A|A 2002T|T 3004A|A 4005T|T 5006A|A 6007T|T 7008G|G 8009C|C 9010T|T 10011T|T	3	3

## Sheet: FUT3_alleles_by_methods
alleles by ref.seq. numeration	alleles by CDS numeration	alleles by NCBI numeration	Counter Illumina	Counter ONT
1001A|A 2002A|A 3003A|A 4004C|C 5005A|A 6006G|G 7007A|A 8008T|T 9009G|G 10010G|G 11011T|T	2892A|A 1891A|A 890A|A -111C|C -1112A|A -2113G|G -3114A|A -4115T|T -5116G|G -6117G|G -7118T|T	10541A|A 9540A|A 8539A|A 7538C|C 6537A|A 5536G|G 4535A|A 3534T|T 2533G|G 1532G|G 531T|T	3	2
1001A|A 2002A|A 3003A|A 4004C|C 5005A|A 6006G|G 7007A|A 8008T|T 9009C,G|C,G 10010G|G 11011T|T	2892A|A 1891A|A 890A|A -111C|C -1112A|A -2113G|G -3114A|A -4115T|T -5116C,G|C,G -6117G|G -7118T|T	10541A|A 9540A|A 8539A|A 7538C|C 6537A|A 5536G|G 4535A|A 3534T|T 2533C,G|C,G 1532G|G 531T|T	0	1
